# Supplementary material for: Cre-Lox miRNA-delivery technology optimized for inducible microRNA and gene-silencing studies in zebrafish
Source: Nucleic Acids Res. 2025 Jan 20;53(2):gkaf004. doi: 10.1093/nar/gkaf004 (PMC11744099; doi:10.1093/nar/gkaf004)
Supplement: gkaf004_Supplemental_Files [file gkaf004_supplemental_files.zip]

Archive with 3 entries (3 files):
- 2024_zebrafish_Cre_SMA_SUPP.pdf
- Supp Video 01.avi
- Supp Video 02.avi
